# Supplementary material for: One-step genome engineering in bee gut bacterial symbionts
Source: mBio. 2024 Aug 6;15(9):e01392-24. doi: 10.1128/mbio.01392-24 (PMC11389375; doi:10.1128/mbio.01392-24)
Supplement: Table S1 — Transformant and recombinant quantification. [file mbio.01392-24-s0002.xlsx]

## Sheet: Transformant and recombinant qu
Species	Parental strain	Genome modification	# of transformants (per 5 ug DNA) (Trial 1)	# of transformants (per 5 ug DNA) (Trial 2)	# of successful recombinants/# colonies screened by PCR	# of successful recombinants/# colonies screened by sequencing of amplicon insertion site	# of fluorescent colonies/# total colonies	# of successful recombinants/# colonies screened by WGS
B. apis	PEB0150	ilvD::kanR	19948	-	7/8 (The eighth PCR reaction failed)	-	-	2023-01-01
B. apis	PEB0150	ilvD::specR	8361	-	7/8 (The eighth PCR reaction failed)	-	-	2023-01-01
B. apis	PEB0150	ilvD::ampR	252	-	8/8	-	-	2023-01-01
B. apis	PEB0150	ilvD::gfp, ampR	4083	-	- (PCR bands indistinguishable)	-	420/422 (Colonies counted from a dilution plate)	2023-01-01
S. alvi	wkB2	pilF::kanR	~20	539	4/4	-	-	2023-01-01
S. alvi	wkB2	pilG::kanR	~45	395	2/2	-	-	2023-01-01
S. alvi	wkB2	staA::kanR	85	96	14/14	-	-	2023-01-01
S. alvi	wkB2	amsE::kanR	>100	1749	2/2	-	-	2023-01-01
S. alvi	wkB2	recA::kanR	~75	1471	- (PCR bands indistinguishable)	2024-02-02	-	2023-01-01
S. alvi	wkB2	recJ::kanR	>100	1479	7/7	-	-	2023-01-01
S. alvi	wkB2	asr::kanR	21 (10 ug DNA used)	2163 (10 ug DNA used)	2/4	-	-	2023-01-01
S. alvi	wkB2	SALWKB2_RS11215 / SALWKB2_RS11220::gfp, kanR	>100	-	-	-	-	2023-01-01
S. alvi	wkB2	SALWKB2_RS11215 / SALWKB2_RS11220::kanR, e2-crimson	~60	-	-	-	-	2023-01-01
S. alvi	wkB2	clpA::kanR, e2-crimson	~50	-	-	-	-	2023-01-01
S. alvi	wkB9	modA/fdnG::specR	15,440 (1 ug DNA used)	-	-	-	-	2023-01-01
S. alvi	wkB332	modA/fdnG::specR	127 (1 ug DNA used)	-	-	-	-	2023-01-01
