# Supplementary material for: One-step genome engineering in bee gut bacterial symbionts
Source: mBio. 2024 Aug 6;15(9):e01392-24. doi: 10.1128/mbio.01392-24 (PMC11389375; doi:10.1128/mbio.01392-24)
Supplement: Table S2 — WGS variant calling. [file mbio.01392-24-s0003.xlsx]

## Sheet: PL60 (wkB2)
Sequence	Position	Mutation	Annotation	Gene	Description	Is this the intended mutation or a secondary mutation?	Sequencing method
NZ_CP007446	1092450	C→T	P155L (CCA→CTA)	SALWKB2_RS05015 →	1‑acyl‑sn‑glycerol‑3‑phosphate acyltransferase	Mutation present in wkB2 stock	Illumina
NZ_CP007446	1855359	(T)8→7	coding (1120/1575 nt)	SALWKB2_RS08395 ←	HAMP domain‑containing histidine kinase	Mutation present in wkB2 stock	Illumina

## Sheet: PL165 (wkB2 ΔstaA)
Sequence	Position	Mutation	Annotation	Gene	Description	Is this the intended mutation or a secondary mutation?	Sequencing method
NZ_CP007446	1527570	Δ69 bp	coding (129‑197/216 nt)	SALWKB2_RS07000 →	hypothetical protein	Unique secondary mutation (gene not observed to be mutated in other mutant strains)	Illumina
NZ_CP007446	1603369	Δ16 bp	intergenic (+125/‑23)	SALWKB2_RS07325 → / → SALWKB2_RS07330	DUF1415 domain‑containing protein/sodium:proton antiporter	Common secondary mutation (gene is mutated in other mutant strains)	Illumina
NZ_CP007446	1914213	A→C	N163K (AAT→AAG)	SALWKB2_RS08660 ←	response regulator transcription factor	Unique secondary mutation (gene not observed to be mutated in other mutant strains)	Illumina
NZ_CP007446	2518804	Δ5984 bp→kanR(–)	kanR cassette insertion	SALWKB2_RS11470 →	YadA‑like family protein (staA)	Intended gene disruption	Illumina

## Sheet: PL224 (wkB2 ΔrecJ)
Sequence	Position	Mutation	Annotation	Gene	Description	Is this the intended mutation or a secondary mutation?	Sequencing method
NZ_CP007446	266575	Δ1678 bp→kanR(–)	kanR cassette insertion	SALWKB2_RS01130 →	single‑stranded‑DNA‑specific exonuclease RecJ	Intended gene disruption	Illumina
NZ_CP007446	1092450	C→T	P155L (CCA→CTA)	SALWKB2_RS05015 →	1‑acyl‑sn‑glycerol‑3‑phosphate acyltransferase	Mutation present in wkB2 stock	Illumina
NZ_CP007446	1603327	Δ1 bp	intergenic (+83/‑80)	SALWKB2_RS07325 → / → SALWKB2_RS07330	DUF1415 domain‑containing protein/sodium:proton antiporter	Common secondary mutation (gene is mutated in other mutant strains)	Illumina
NZ_CP007446	1648618	G→T	G248* (GGA→TGA)	SALWKB2_RS07515 →	autotransporter outer membrane beta‑barrel domain‑containing protein	Common secondary mutation (gene is mutated in other mutant strains)	Illumina
NZ_CP007446	1855359	(T)8→7	coding (1120/1575 nt)	SALWKB2_RS08395 ←	HAMP domain‑containing histidine kinase	Mutation present in wkB2 stock	Illumina

## Sheet: PL230 (wkB2 ΔpilF)
Sequence	Position	Mutation	Annotation	Gene	Description	Is this the intended mutation or a secondary mutation?	Sequencing method
NZ_CP007446	264694	Δ1660 bp→kanR(–)	kanR cassette insertion	SALWKB2_RS01125 →	type IV‑A pilus assembly ATPase PilB (AKA pilF)	Intended gene disruption	Illumina
NZ_CP007446	1092450	C→T	P155L (CCA→CTA)	SALWKB2_RS05015 →	1‑acyl‑sn‑glycerol‑3‑phosphate acyltransferase	Mutation present in wkB2 stock	Illumina
NZ_CP007446	1649272	Δ20 bp	coding (1396‑1415/5916 nt)	SALWKB2_RS07515 →	autotransporter outer membrane beta‑barrel domain‑containing protein	Common secondary mutation (gene is mutated in other mutant strains)	Illumina
NZ_CP007446	1855359	(T)8→7	coding (1120/1575 nt)	SALWKB2_RS08395 ←	HAMP domain‑containing histidine kinase	Mutation present in wkB2 stock	Illumina

## Sheet: PL236 (wkB2 ΔrecA)
Sequence	Position	Mutation	Annotation	Gene	Description	Is this the intended mutation or a secondary mutation?	Sequencing method
NZ_CP007446	327225	Δ1030 bp→kanR(+)	kanR cassette insertion	SALWKB2_RS01430 →	recombinase RecA	Intended gene disruption	Illumina
NZ_CP007446	1092450	C→T	P155L (CCA→CTA)	SALWKB2_RS05015 →	1‑acyl‑sn‑glycerol‑3‑phosphate acyltransferase	Mutation present in wkB2 stock	Illumina
NZ_CP007446	1603364	Δ1 bp	intergenic (+120/‑43)	SALWKB2_RS07325 → / → SALWKB2_RS07330	DUF1415 domain‑containing protein/sodium:proton antiporter	Common secondary mutation (gene is mutated in other mutant strains)	Illumina
NZ_CP007446	1649716	+T	coding (1840/5916 nt)	SALWKB2_RS07515 →	autotransporter outer membrane beta‑barrel domain‑containing protein	Common secondary mutation (gene is mutated in other mutant strains)	Illumina
NZ_CP007446	1855359	(T)8→7	coding (1120/1575 nt)	SALWKB2_RS08395 ←	HAMP domain‑containing histidine kinase	Mutation present in wkB2 stock	Illumina

## Sheet: PL238 (wkB2 ΔampD)
Sequence	Position	Mutation	Annotation	Gene	Description	Is this the intended mutation or a secondary mutation?	Sequencing method
NZ_CP007446	1092450	C→T	P155L (CCA→CTA)	SALWKB2_RS05015 →	1‑acyl‑sn‑glycerol‑3‑phosphate acyltransferase	Mutation present in wkB2 stock	Illumina
NZ_CP007446	1603364	Δ1 bp	intergenic (+120/‑43)	SALWKB2_RS07325 → / → SALWKB2_RS07330	DUF1415 domain‑containing protein/sodium:proton antiporter	Common secondary mutation (gene is mutated in other mutant strains)	Illumina
NZ_CP007446	1649147	T→G	L424* (TTA→TGA)	SALWKB2_RS07515 →	autotransporter outer membrane beta‑barrel domain‑containing protein	Common secondary mutation (gene is mutated in other mutant strains)	Illumina
NZ_CP007446	1855359	(T)8→7	coding (1120/1575 nt)	SALWKB2_RS08395 ←	HAMP domain‑containing histidine kinase	Mutation present in wkB2 stock	Illumina
NZ_CP007446	2252021	A→G	pseudogene (5966/9335 nt)	SALWKB2_RS12140 →	hypothetical protein	Unique secondary mutation (gene not observed to be mutated in other mutant strains)	Illumina
NZ_CP007446	2205586	Δ567 bp→kanR(+)	kanR cassette insertion	ampD	1,6‑anhydro‑N‑acetylmuramyl‑L‑alanine amidase AmpD	Intended gene disruption	Illumina

## Sheet: PL242 (wkB2 ΔamsE)
Sequence	Position	Mutation	Annotation	Gene	Description	Is this the intended mutation or a secondary mutation?	Sequencing method
NZ_CP007446	1092450	C→T	P155L (CCA→CTA)	SALWKB2_RS05015 →	1‑acyl‑sn‑glycerol‑3‑phosphate acyltransferase	Mutation present in wkB2 stock	Illumina
NZ_CP007446	1855359	(T)8→7	coding (1120/1575 nt)	SALWKB2_RS08395 ←	HAMP domain‑containing histidine kinase	Mutation present in wkB2 stock	Illumina
NZ_CP007446	2454027	Δ802 bp→kanR(+)	kanR cassette insertion	SALWKB2_RS11210 →	glycosyltransferase (AmsE)	Intended gene disruption	Illumina

## Sheet: PL246 (wkB2 ΔpilG)
Sequence	Position	Mutation	Annotation	Gene	Description	Is this the intended mutation or a secondary mutation?	Sequencing method
NZ_CP007446	263413	Δ1213 bp→kanR(–)	kanR cassette insertion	SALWKB2_RS01120 →	type II secretion system F family protein (pilG)	Intended gene disruption	Illumina
NZ_CP007446	1092450	ΔC→T	P155L (CCA→CTA)	SALWKB2_RS05015 →	1‑acyl‑sn‑glycerol‑3‑phosphate acyltransferase	Mutation present in wkB2 stock	Illumina
NZ_CP007446	1603364	Δ1 bp	intergenic (+120/‑43)	SALWKB2_RS07325 → / → SALWKB2_RS07330	DUF1415 domain‑containing protein/sodium:proton antiporter	Common secondary mutation (gene is mutated in other mutant strains)	Illumina
NZ_CP007446	1650595	Δ1 bp	coding (2719/5916 nt)	SALWKB2_RS07515 →	autotransporter outer membrane beta‑barrel domain‑containing protein	Common secondary mutation (gene is mutated in other mutant strains)	Illumina
NZ_CP007446	1855359	(T)8→7	coding (1120/1575 nt)	SALWKB2_RS08395 ←	HAMP domain‑containing histidine kinase	Mutation present in wkB2 stock	Illumina

## Sheet: PL271 (wkB2 Δasr)
Sequence	Position	Mutation	Annotation	Gene	Description	Is this the intended mutation or a secondary mutation?	Sequencing method
kanR cassette	192	T→C	L15S (TTA→TCA)	kanR→	Kanamycin resistance gene	Unique secondary mutation (gene not observed to be mutated in other mutant strains)	Illumina
NZ_CP007446	859190	T→C	F604L (TTA→TCA)	aceE →	pyruvate dehydrogenase (acetyl‑transferring), homodimeric type	Unique secondary mutation (gene not observed to be mutated in other mutant strains)	Illumina
NZ_CP007446	1092450	C→T	P155L (CCA→CTA)	SALWKB2_RS05015 →	1‑acyl‑sn‑glycerol‑3‑phosphate acyltransferase	Mutation present in wkB2 stock	Illumina
NZ_CP007446	1070673	Δ238 bp→kanR(–)	kanR cassette insertion	SALWKB2_RS11650 →	hypothetical protein (asr)	Intended gene disruption	Illumina

## Sheet: AZA75 (wkB2 +E2C-kanR)
Sequence	Position	Mutation	Annotation	Gene	Description	Is this the intended mutation or a secondary mutation?	Sequencing method
NZ_CP007446	1009711	C→A	S336Y (TCC→TAC)	SALWKB2_RS11610 →	type VI secretion system Vgr family protein	Common secondary mutation (gene is mutated in other mutant strains)	Oxford Nanopore
NZ_CP007446	1092450	C→T	P155L (CCA→CTA)	SALWKB2_RS05015 →	1‑acyl‑sn‑glycerol‑3‑phosphate acyltransferase	Mutation present in wkB2 stock	Oxford Nanopore
NZ_CP007446	1603369	Δ16 bp	intergenic (+125/‑23)	SALWKB2_RS07325 → / → SALWKB2_RS07330	DUF1415 domain‑containing protein/sodium:proton antiporter	Common secondary mutation (gene is mutated in other mutant strains)	Oxford Nanopore
NZ_CP007446	2456175	Δ98 bp→E2C-kanR(+)	E2C-kanR cassette insertion	SALWKB2_RS11215/SALWKB2_RS11220	sugar transferase/permease	Intended gene disruption	Oxford Nanopore

[truncated: 10 more sheets: AZA76 (wkB2 +GFP-kanR), AZA77 (wkB2 ΔclpA+E2C-kanR), PL304 (PEB150), PL309 (PEB150 ΔilvD-ampR), PL312 (PEB150 ΔilvD-kanR), PL315 (PEB150 ΔilvD-specR) , PL318 (PEB150 ΔilvD+GFP-ampR), LNE170 (wkB12 +GFP-specR), AZA210 (wkB9 +SpecR), AZA214 (wkB332 +SpecR)]
