# Supplementary material for: One-step genome engineering in bee gut bacterial symbionts
Source: mBio. 2024 Aug 6;15(9):e01392-24. doi: 10.1128/mbio.01392-24 (PMC11389375; doi:10.1128/mbio.01392-24)
Supplement: Table S3 — Secondary mutations in engineered strains. [file mbio.01392-24-s0004.xlsx]

## Sheet: Sheet1
Predicted mutations
position	mutation	PL60	PL165	PL224	PL230	PL236	PL238	PL242	PL246	PL271	AZA75	AZA76	AZA77	annotation	gene	description
859190	T→C									1				F604L (TTT→CTT)	aceE →	pyruvate dehydrogenase (acetyl‐transferring), homodimeric type
1009711	C→A										1	1	1	S336Y (TCC→TAC)	SALWKB2_RS11610 →	type VI secretion system Vgr family protein
1092450	C→T	1		1	1	1	1	1	1	1	1	1	1	P155L (CCA→CTA)	SALWKB2_RS05015 →	lysophospholipid acyltransferase family protein
1527570	Δ69 bp		1											coding (129-197/216 nt)	SALWKB2_RS07000 →	hypothetical protein
1603327	Δ1 bp			1										intergenic (+83/‐80)	SALWKB2_RS07325 → / → SALWKB2_RS07330	DUF1415 domain‐containing protein/sodium:proton antiporter
1603364	Δ1 bp					1	1		1					intergenic (+120/‐43)	SALWKB2_RS07325 → / → SALWKB2_RS07330	DUF1415 domain‐containing protein/sodium:proton antiporter
1603369	Δ16 bp		1											intergenic (+125/‐23)	SALWKB2_RS07325 → / → SALWKB2_RS07330	DUF1415 domain‐containing protein/sodium:proton antiporter
1603376	Δ7 bp		Δ								1	1	1	intergenic (+132/‐25)	SALWKB2_RS07325 → / → SALWKB2_RS07330	DUF1415 domain‐containing protein/sodium:proton antiporter
1648618	G→T			1										G248* (GGA→TGA)	SALWKB2_RS07515 →	autotransporter outer membrane beta‐barrel domain‐containing protein
1649147	T→G						1							L424* (TTA→TGA)	SALWKB2_RS07515 →	autotransporter outer membrane beta‑barrel domain‑containing protein
1649272	Δ20 bp				1									coding (1396‐1415/5916 nt)	SALWKB2_RS07515 →	autotransporter outer membrane beta‐barrel domain‐containing protein
1649716	+T					1								coding (1840/5916 nt)	SALWKB2_RS07515 →	autotransporter outer membrane beta‐barrel domain‐containing protein
1650595	Δ1 bp								1					coding (2719/5916 nt)	SALWKB2_RS07515 →	autotransporter outer membrane beta‐barrel domain‐containing protein
1855359	(T)8→7	1		1	1	1	1	1	1					coding (1120/1575 nt)	SALWKB2_RS08395 ←	HAMP domain‐containing sensor histidine kinase
1914213	A→C		1											N163K (AAT→AAG)	SALWKB2_RS08660 ←	response regulator transcription factor
2252021	A→G						1							pseudogene (5966/9335 nt)	SALWKB2_RS12140 →	hypothetical protein
