# Supplementary material for: One-step genome engineering in bee gut bacterial symbionts
Source: mBio. 2024 Aug 6;15(9):e01392-24. doi: 10.1128/mbio.01392-24 (PMC11389375; doi:10.1128/mbio.01392-24)
Supplement: Table S4 — Strains, plasmids, gene fragments, and oligonucleotides. [file mbio.01392-24-s0005.xlsx]

## Sheet: 1. Strains
Strain Number	Genus/Species	Alternative alias	Parental strain	Plasmid	gfPL inserted	Genomic mutation	Description	Ab resistance	Reference	Notes/anomalies
AZA75	Snodgrasella alvi	PL285	wkB2		kanR-e2 crimson cassette	SALWKB2_RS11215/SALWKB2_RS11220::kanR-e2 crimson	S. alvi wkB2 + Intergenic space between sugar transferase/permease::kanR-e2 crimson	Kanamycin	This study
AZA76	Snodgrasella alvi	PL286	wkB2		gfp-kanR cassette	SALWKB2_RS11215/SALWKB2_RS11220::gfp-kanR	S. alvi wkB2 + Intergenic space between sugar transferase/permease::gfp-kanR	Kanamycin	This study
AZA77	Snodgrasella alvi		wkB2		kanR-e2 crimson cassette	clpA::kanR-e2 crimson	S. alvi wkB2 clpA::kanR-e2 crimson	Kanamycin	This study
AZA84	Snodgrasella alvi		wkB2	pBTK519			Positive control strain for S. alvi wkB2 expressing GFP	Kanamycin	Leonard et al 2018
AZA97	Snodgrasella alvi		wkB2	pBTK1047			Positive control strain for S. alvi wkB2 expressing E2-Crimson	Kanamycin	Li et al 2022
AZA210	Snodgrasella alvi		wkB9		specR cassette	modA/fdnG::specR	S. alvi wkB9 + Intergenic space between modA/fdnG::specR	Spectinomycin	This study
AZA214	Snodgrasella alvi		wkB332		specR cassette	modA/fdnG::specR	S. alvi wkB332 + Intergenic space between modA/fdnG::specR	Spectinomycin	This study
PEB0150	Bartonella apis	PL299; PL304	PEB0150 (This is the parental strain)				Bartonella apis PEB0150 WT		Kešnerová et al 2016
PL165	Snodgrasella alvi		wkB2		gfPL90	staA::kanR	S. alvi wkB2 ΔstaA (kanR insertion using gfPL90) clone 2	Kanamycin	This study
PL218	Snodgrasella alvi	PL68; SPLM1449	wkB2	pBTK562 (pDS-GFP)			S. alvi wkB2 + pBTK562 (expresses dsRNA targeting GFP)	Spectinomycin	Leonard et al 2020
PL224	Snodgrasella alvi		wkB2		gfPL142	recJ::kanR	S. alvi wkB2 + gfPL142. recJ::kanR clone 2	Kanamycin	This study
PL230	Snodgrasella alvi		wkB2		gfPL136	pilF::kanR	S. alvi wkB2 + gfPL136. pilF::kanR clone 1	Kanamycin	This study
PL236	Snodgrasella alvi		wkB2		gfPL141	recA::kanR	S. alvi wkB2 + gfPL141. recA::kanR clone 1	Kanamycin	This study
PL238	Snodgrasella alvi		wkB2		gfPL146	ampD::kanR	S. alvi wkB2 + gfPL146. ampD::kanR clone 1	Kanamycin	This study
PL242	Snodgrasella alvi		wkB2		gfPL147	amsE::kanR	S. alvi wkB2 + gfPL147. amsE::kanR clone 1	Kanamycin	This study
PL246	Snodgrasella alvi		wkB2		gfPL137	pilG::kanR	S. alvi wkB2 + gfPL137. pilG::kanR clone 1	Kanamycin	This study
PL269	Snodgrasella alvi		wkB2		gfPL151	recA::specR	S. alvi wkB2 + gfPL151. recA::specR re-electro, 10 ug DNA, clone 4	Spectinomycin	This study
PL271	Snodgrasella alvi		wkB2		gfPL152	asr::kanR	S. alvi wkB2 + gfPL152. asr::kanR re-electro, 10 ug DNA, clone 4	Kanamycin	This study
PL280	Escherichia coli	SPLM646	MFDpir	pBTK501			MFD + pBTK501; Mu Free Donor with RSF1010 plasmid containing PA1 gfp; ampR	Ampicillin	Leonard et al 2018
PL303	Bartonella apis		PEB0150	pBTK501			Bartonella apis with pBTK501 plasmid (RSF1010 plasmid containing PA1 gfp; ampR)	Ampicillin	This study
PL309	Bartonella apis		PEB0150		gfPL172	ilvD::ampR	Bartonella apis with ilvD::ampR	Ampicillin	This study
PL312	Bartonella apis		PEB0150		gfPL175	ilvD::kanR	Bartonella apis with ilvD::kanR	Kanamycin	This study
PL315	Bartonella apis		PEB0150		gfPL176	ilvD::specR	Bartonella apis with ilvD::specR	Spectinomycin	This study
PL318	Bartonella apis		PEB0150		gfPL177	ilvD::gfp, ampR	Bartonella apis with ilvD::gfp, ampR	Ampicillin	This study
LNE170	Snodgrasella communis		wkB12		gfp-specR cassette	SALWKB12_RS02015/SALWKB12_RS02020::gfp-specR	S .alvi wkB12 + SALWKB12_RS02015/SALWKB12_RS02020::gfp-specR	Spectinomycin	This study
wkB2	Snodgrasella alvi	PL60; PL290	wkB2 (This is the parent strain)	None			S. alvi wkB2	Tetracycline	Kwong and Moran 2012

## Sheet: 2. Plasmids
Plasmid number	Carrier Species/Strain	Plasmid Host range	Alternative alias	Description	Backbone parent	Antibiotic resistance	Reference
pBTK402	E. coli; DH5a	E. coli; S. alvi		Used this plasmid to amplify kanR cassette to make the Type 2 part (LM)	RSF1010	Kanamycin	Leonard et al 2018
pBTK501	E. coli; MFDpir	E. coli, S. alvi, B. apis		RSF1010 plasmid containing PA1 gfp; ampR	RSF1010	Ampicillin	Leonard et al 2018
pBTK503	E. coli; DH5a	E. coli; S. alvi		Used this plasmid to amplify gfp cassette containing CP25 promoter to make the Type 2-3 part	RSF1010	Ampicillin	Leonard et al 2018
pBTK519	E. coli; MFDpir	E. coli; S. alvi		RSF1010 + PA1 gfp optim1 (kanR)	RSF1010	Kanamycin	Leonard et al 2018
pBTK800	E. coli; DH5a	E. coli; S. alvi	SPLM1277; pPL22	RSF1010 + dsRNA gfp dropout	RSF1010	Spectinomycin	Lariviere et al 2022
pBTK1002	E. coli; DH5a	E. coli; S. alvi	SPLM1269; pSL1; pPL24	RSF1010 + rcp (mRFP1) [kanR (aphA-1)]	RSF1010	Kanamycin	Li et al 2022; Elston et al 2023
pBTK1047	E. coli; NEB5a	E. coli; S. alvi	pSL1-E2C	Used this plasmid to amplify kanR cassette to make the Type 4 part (AZA); also for positive control strain for S. alvi expressing E2-Crimson	RSF1010	Kanamycin	Li et al 2022
pBTK1049	E. coli; NEB5a	E. coli		Type 2-4 specR cassette	ColE1	Spectinomycin, Chloramphenicol	This study
pBTK1050	E. coli; NEB5a	E. coli		Type 1 Homology arm 1 cassette upstream of 98-bp neutral insertion site (IR-0)	ColE1	Chloramphenicol	This study
pBTK1051	E. coli; NEB5a	E. coli		Type 5 Homology arm 2 cassette downstream of 98-bp neutral insertion site (IR-0)	ColE1	Chloramphenicol	This study
pBTK1052	E. coli; NEB5a	E. coli		Type 2 kanR cassette	ColE1	Kanamycin, Chloramphenicol	This study
pBTK1053	E. coli; NEB5a	E. coli		Type 3-4 e2-crimson cassette	ColE1	Chloramphenicol	This study
pBTK1054	E. coli; NEB5a	E. coli		Full assembly plasmid containing homology flanks, kanR casette, and e2-crimson	ColE1	Kanamycin, Ampicillin	This study
pBTK1055	E. coli; NEB5a	E. coli		Type 2-3 gfp cassette	ColE1	Chloramphenicol	This study
pBTK1056	E. coli; NEB5a	E. coli		Type 4 kanR cassette	ColE1	Kanamycin, Chloramphenicol	This study
pBTK1057	E. coli; NEB5a	E. coli		Full assembly plasmid containing homology flanks, kanR casette, and gfp	ColE1	Kanamycin, Ampicillin	This study
pBTK1058	E. coli; NEB5a	E. coli		Type 1 Homology arm 1 cassette 5' to clpA gene in S. alvi genome	ColE1	Chloramphenicol	This study
pBTK1059	E. coli; NEB5a	E. coli		Type 5 Homology arm 2 cassette 3' to clpA gene in S. alvi genome	ColE1	Chloramphenicol	This study
pBTK1061	E. coli; NEB5a	E. coli		Full assembly plasmid containing homology flanks to clpA gene, kanR casette, and e2-crimson	ColE1	Kanamycin, Chloramphenicol	This study
pBTK1082	E. coli; DH5a	E. coli, S. communis		Type 1 Homology arm 1 cassette on S. communis wkB12 genome upstream of neutral insertion site	ColE1	Chloramphenicol	This study
pBTK1083	E. coli; DH5a	E. coli, S. communis		Type 5 Homology arm 1 cassette on S. communis wkB12 genome downstream of neutral insertion site	ColE1	Chloramphenicol	This study
pBTK1086	E. coli; DH5a	E. coli, S. communis		Type 4 specR cassette	ColE1	Spectinomycin, Chloramphenicol	This study
pBTK1090	E. coli; NEB5a	E. coli		Type 1 Homology arm 1 cassette upstream of 131-bp neutral insertion site (IR-3)	ColE1	Chloramphenicol	This study
pBTK1091	E. coli; NEB5a	E. coli		Type 5 Homology arm 2 cassette downstream of 131-bp neutral insertion site (IR-3)	ColE1	Chloramphenicol	This study
pBTK1092	E. coli; NEB5a	E. coli		Full assembly plasmid containing homology flanks and specR cassette	ColE1	Spectinomycin, Ampicillin	This study
pBTK1104	E. coli; DH5a	E. coli		Full assembly plasmid containing homology flanks, specR casette, and gfp for integration in S. communis	ColE1	Spectinomycin, Ampicillin	This study
pLM70	E. coli; NEB5a	E. coli		Used this plasmid to amplify CP25 promoter with e2-crimson as a Type 3-4 part (LM)	ColE1	Chloramphenicol	This study
pYTK095	E. coli; DH10B	E. coli		Used this plasmid as the Type 6-8 backbone for the full assembly plasmid	ColE1	Ampicillin	Lee et al 2015

## Sheet: 3. Gene fragments
Gene fragment number	Name	Description	Sequence	NCBI Gene ID of gene targeted for KO	Source	Reference
gfPL88	staA::kanR gene fragment (kanR insertion with 500 bp homology arms)	Knockout construct of S. alvi staA; with ~500 bp homology arms (Note, 5' homology arm is 495 bp); kanR insertion	CATATGCTATATGGAATGAAACGACCCAGACTTGGGTGGCAGCTTCCGAACTAGCTAAAAGCAAAACCAAGTCTGATGCAGTCTCTTCTTTACCTGCTAAAGGTATAGTAAGCAGAAAATCCAGATTTAGTTCTATTTTTAAACTGAGTCTTATAGCTTCAGTTTTAAATATGTCTTTATTAATACCTAATTCTTATGCTTCGAATTCAGGTTTGGTTGGTGGTAAAAATGTTGGTAGTGGTGGCGCAGATCAACCGAATTATCCTGGCGAAGCAAGCCATGGTACAGTCATTTTTACTGGTTCAGCTGATGCTTGCGGAGCTGATGAAGTTACAGGCAGAGGGAAACCTGGTCGAACTATAGTCGGAGAGGAAGTAAGTGCTTTAGAAGAATACTTGC…	32537578	IDT (gBlock)	This study
gfPL90	staA::kanR gene fragment (kanR insertion with 1000 bp homology arms)	Knockout construct of S. alvi staA; with ~1000 bp homology arms (Note, 5' homology arm is 995 bp); kanR insertion	CATATGCTATATGGAATGAAACGACCCAGACTTGGGTGGCAGCTTCCGAACTAGCTAAAAGCAAAACCAAGTCTGATGCAGTCTCTTCTTTACCTGCTAAAGGTATAGTAAGCAGAAAATCCAGATTTAGTTCTATTTTTAAACTGAGTCTTATAGCTTCAGTTTTAAATATGTCTTTATTAATACCTAATTCTTATGCTTCGAATTCAGGTTTGGTTGGTGGTAAAAATGTTGGTAGTGGTGGCGCAGATCAACCGAATTATCCTGGCGAAGCAAGCCATGGTACAGTCATTTTTACTGGTTCAGCTGATGCTTGCGGAGCTGATGAAGTTACAGGCAGAGGGAAACCTGGTCGAACTATAGTCGGAGAGGAAGTAAGTGCTTTAGAAGAATACTTGC…	32537578	IDT (gBlock)	This study
gfPL136	pilF::kanR gene fragment (kanR insertion with 1000 bp homology arms, 10 bp of CDS left on 5' and 3' ends)	Knockout construct of S. alvi pilF; with homology arms (1000 bp, goes 10 bp into the CDS); kanR insertion	TGTCTGTTGAGCGATGATATGGAAAGTGCAACCGATCTGGCCAAACAACTGAATGATCTGAACCATGAACGTCGTCAGATTCAGCGCAGCATGCAGGATGAAGCTAATCTACAACTGGCCGGCTTCAATACAGAAAACAGCTATAGCATCGTTGCTTATCATGATAACTGGCATCAGGGAGTAACCGGAATTTTAGCAGGCCGGTTACGCGAAACCTTTCATCGACCCAGTATTGTTTTTGCTCAGGCGGAAGATGGTACATTACGCGGCTCCGGCCGGTCTATTACCGGTTTACATCTGCGTGATGCACTGGATATGGTCAGTAAGCGCCGGCCGGATATTATCCAGAAGTTTGGCGGACATGCTATGGCTGCAGGCTTAAGTATTTCCGAAATACAT…	32537718	Azenta (amplicon from plasmid)	This study
gfPL137	pilG::kanR gene fragment (kanR insertion with 1000 bp homology arms, 10 bp of CDS left on 5' and 3' ends)	Knockout construct of S. alvi pilG; with homology arms (1000 bp, goes 10 bp into the CDS); kanR insertion	GGACGTATTCAGGTTCAGTTCCGTAAAGGTGCCAAGCCGATTGATTTCCGTGTCAGCACACTGCCCACTCTGTTCGGGGAAAAAATTGTAATGCGTATCCTGAATTCGGATGCGGCTACTCTGAATATTGAACAACTTGGTTTTGAGCCATTTCAGAAAGAATTACTGCTTGAGGCCATCCACCGGCCATATGGTATGGTGCTGGTTACTGGCCCTACCGGTTCCGGTAAAACCGTATCACTGTATACCTGCCTTAATATTCTTAATACCGACAGTGTTAACATTTCCACTGCTGAAGACCCTGCGGAAATTAACCTGCCTGGTATTAACCAGGTAAATGTTAATGATAAACAAGGACTGACATTTGCTGCAGCGTTAAAATCATTTCTGCGCCAGGAT…	32537979	Azenta (amplicon from plasmid)	This study
gfPL141	recA::kanR gene fragment (kanR insertion with 1000 bp homology arms, 10 bp of CDS left on 5' and 3' ends)	Knockout construct of S. alvi recA; with homology arms (1000 bp, goes 10 bp into the CDS); kanR insertion	AAAGTCTGACGCTGTGATGGCAGCATTTGCATGATTTTGCGGATATCGTCAATAAAGCCCATATCGAGCATTCGGTCTGCTTCATCCAGAACCACAATTTCCACTTTGTTTAGCTGGATATTTTTTTGTTGTACGTGGTCAAGCAAACGTCCTACTGTAGCAATAACAATCTCGCAGCCCTGACGTAAATCCTGTTTCTGAATCTCCATATTCATCCCGCCAAACAGCACGGTCTGGCGTAAAGAAAGATTTTTCAGATAACCCTGTACATTCTGATCAATCTGGTCAGCCAGCTCACGGGTTGGCGTCAGTACCAGCATACGCACAGGATGCATTGCCGGAGATGTACTGGTATTAGCATAGCGTTTCAGTCTTTCCAGACTGGGCAGCATAAAGGCT…	32538084	Azenta (amplicon from plasmid)	This study
gfPL142	recJ::kanR gene fragment (kanR insertion with 1000 bp homology arms, 10 bp of CDS left on 5' and 3' ends)	Knockout construct of S. alvi recJ; with homology arms (1000 bp, goes 10 bp into the CDS); kanR insertion	CTGGGAATATTGTGTATTCATGTCTGCAGATTTAAGTATAACTCTCGTTCTGCCGGGTTTATTATGGCCTCATCAGGAAGCTGCGGTACCTGACTTACAGCTACCGGCACTGAATACCCTGCGGCAATGGAGCAAATATACATTACAAACCATAAACAGAAGTCAGTTATATCAGCAATATCTGTGGGAAGGTTCATGGGTTCAACAGGCTCAGCAGCAATTAAACCTAAACCCGGAATATTGCGGCTTTATTGTCACACCTATAAACCAGACAGCCGGCATGCATCAGCTTCAGTATCTTGACGGAAATGCTCTTGGTCTGAATCCAGAAGAGGCAAAATCTTTCTGTGAAGTTTTGAGTACATGGTTACAGCGAGATGGCTGGCGGTTTTTTCCGGT…	32537906	Azenta (amplicon from plasmid)	This study
gfPL146	ampD::kanR gene fragment (kanR insertion with 1000 bp homology arms, 10 bp of CDS left on 5' and 3' ends)	Knockout construct of S. alvi ampD; with homology arms (1000 bp, goes 10 bp into the CDS); kanR insertion	ATATCGATAAAACTTTCAGGCTGTTGCGGTGCCTGTTCGGTTTCTGCTTTTTTTACTATGCCGGCAGCACGGGCGGAAGGTAAGCTATTGGTGTGAGTATTTTGGGAGCCAGTTTTAATCCTGCCATCTTCGGATGGTGACAATAAGCTGCTGACAAAATCTCCAGCTTGTGTGATTTTTTTTTCTAATACTATGGAAGCAACAACGCTAGCAATAACTCCTACAACACATGCAGCAGTACCGGCACTACCGATTAATAATACTGCTGCGCCAAAGCATGCACCCGCTAAGACGGTTTCACAAACCACTTCAACAGCAGCGCCAATAATATCAGCCAGTAATGAAGTATGTAAAAGAATGTCCCCTTCACGGGCTGCCCAGTATGCCTGTCCCATAGTA…	32537100	Azenta (amplicon from plasmid)	This study
gfPL147	amsE::kanR gene fragment (kanR insertion with 1000 bp homology arms, 10 bp of CDS left on 5' and 3' ends)	Knockout construct of S. alvi amsE; with homology arms (1000 bp, goes 10 bp into the CDS); kanR insertion	AAAACCAGTCATCCGAAAATAGAAATTGTCAGCCACCGGCAACTGTTTATCCGCCCGCAGAATCTGCCAGTATTCAATTCCTCAGCTATCGAAATGAATCTGGTTAACCTTAAAGGCCTGAGTGAACAATTTGTTTATCTTAACGACGACACCGTCATTCTGCGCCCTGTCCCGCGTGAGCGGCTGTTTCAGCACGGGCTACCAGTAGACTTTCTCTGTCATGGCTGGCTAAAGCGCGGCAGCCTGTTTCGCCGTCTGCGCGGCCGCAACAGCTGGGTAGATGCACTGAATAACAATATTGCCCTGATTAACCGCCTGTATCAGCCGGCCTCACTGAATAAACAGCAATTATTTGCCCATAGCTACAGTTTGCGTGAAAAATTCAGCAATTTCCTGCTC…	32537813	Azenta (amplicon from plasmid)	This study
gfPL151	recA::specR gene fragment (specR insertion with 1000 bp homology arms, 10 bp of CDS left on 5' and 3' ends)	Knockout construct of S. alvi recA; with homology arms (1000 bp, goes 10 bp into the CDS); specR insertion	AAAGTCTGACGCTGTGATGGCAGCATTTGCATGATTTTGCGGATATCGTCAATAAAGCCCATATCGAGCATTCGGTCTGCTTCATCCAGAACCACAATTTCCACTTTGTTTAGCTGGATATTTTTTTGTTGTACGTGGTCAAGCAAACGTCCTACTGTAGCAATAACAATCTCGCAGCCCTGACGTAAATCCTGTTTCTGAATCTCCATATTCATCCCGCCAAACAGCACGGTCTGGCGTAAAGAAAGATTTTTCAGATAACCCTGTACATTCTGATCAATCTGGTCAGCCAGCTCACGGGTTGGCGTCAGTACCAGCATACGCACAGGATGCATTGCCGGAGATGTACTGGTATTAGCATAGCGTTTCAGTCTTTCCAGACTGGGCAGCATAAAGGCT…	32538084	Azenta (amplicon from plasmid)	This study
gfPL152	asr::kanR gene fragment (kanR insertion with 1000 bp homology arms, 10 bp of CDS left on 5' and 3' ends)	Knockout construct of S. alvi asr; with homology arms (1000 bp, goes 10 bp into the CDS); kanR insertion	TGCTCTGGGCGGGGCACAATCTATCCATGGTATTAAGCCTGATTTAACGACAATTGGCAAAGTAATTGGCGGAGGCATGCCAGTAGCAGCTTTCGGTGGCCGTGCAGACATTATGGCCTGTATATCGCCTTTAGGTGCTGTTTATCAGGCAGGTACCCTTTCCGGTAATCCGGTATGTGTAGCAGCCGGACTAAAAACACTGGAAATCATACAACGACCGGATTTTTACACTACACTCAGCAAACATACCCGACAGCTGAGTGATGGTCTGACGGCAATCGCACGTGAAGCCAATATTCCATTCAGCAGCCGCAGTGAAGGCGGAATGTTTGGTTTTTACTTTACTGATAATCTGCCATCTTGTTTTGCAGATATGCAAAATACCAATCAGATATTATT…	32536633	Azenta (amplicon from plasmid)	This study
gfPL172	ilvD::ampR gene fragment (ampR insertion with 1000 bp homology arms)	Knockout construct of B. apis ilvD; with homology arms (1000 bp); ampR insertion	CGCTTCAATCATAACCGAAACATGTTCGATTATTTTTGTGCTTTCAAATTGGCTCATGAGAGCGGCAATCAGCTTGATCACTGAACATTATCAATTATAACGCATTTGTTGAATGCTTAAGGATTTTCGGAATGCGTTCTTATGTCGCCAATAGAACGGATTTTCATTCAACCATCGGCGCAATCAATAAGGAGTTCGGCACAGACTTTATGTTGGAAGATATCTATAAAGTTATCCATGAACGGCGCGACGTGCGCGACGAATTTTTACCTCAACCACTCGAAGAGGCTGTTATTAAAAGGCTTCTTGAAGCGGCCCATTCAGCGCCTTCAGTAGGCTTCCAGCAACCATGGAATTTCCTTCTTATCCGCGACAAAAAGCGAAAAAACCAAGTCAAAG…	PEB0150_RS01400 (Searchable in NCBI Nucleotide)	Constructed by PJL (using NEBuilder Assembly)	This study
gfPL175	ilvD::kanR gene fragment (kanR insertion with 1000 bp homology arms)	Knockout construct of B. apis ilvD; with homology arms (1000 bp); kanR insertion	CGCTTCAATCATAACCGAAACATGTTCGATTATTTTTGTGCTTTCAAATTGGCTCATGAGAGCGGCAATCAGCTTGATCACTGAACATTATCAATTATAACGCATTTGTTGAATGCTTAAGGATTTTCGGAATGCGTTCTTATGTCGCCAATAGAACGGATTTTCATTCAACCATCGGCGCAATCAATAAGGAGTTCGGCACAGACTTTATGTTGGAAGATATCTATAAAGTTATCCATGAACGGCGCGACGTGCGCGACGAATTTTTACCTCAACCACTCGAAGAGGCTGTTATTAAAAGGCTTCTTGAAGCGGCCCATTCAGCGCCTTCAGTAGGCTTCCAGCAACCATGGAATTTCCTTCTTATCCGCGACAAAAAGCGAAAAAACCAAGTCAAAG…	PEB0150_RS01400 (Searchable in NCBI Nucleotide)	Constructed by PJL (using NEBuilder Assembly)	This study
gfPL176	ilvD::specR gene fragment (specR insertion with 1000 bp homology arms)	Knockout construct of B. apis ilvD; with homology arms (1000 bp); specR insertion	CGCTTCAATCATAACCGAAACATGTTCGATTATTTTTGTGCTTTCAAATTGGCTCATGAGAGCGGCAATCAGCTTGATCACTGAACATTATCAATTATAACGCATTTGTTGAATGCTTAAGGATTTTCGGAATGCGTTCTTATGTCGCCAATAGAACGGATTTTCATTCAACCATCGGCGCAATCAATAAGGAGTTCGGCACAGACTTTATGTTGGAAGATATCTATAAAGTTATCCATGAACGGCGCGACGTGCGCGACGAATTTTTACCTCAACCACTCGAAGAGGCTGTTATTAAAAGGCTTCTTGAAGCGGCCCATTCAGCGCCTTCAGTAGGCTTCCAGCAACCATGGAATTTCCTTCTTATCCGCGACAAAAAGCGAAAAAACCAAGTCAAAG…	PEB0150_RS01400 (Searchable in NCBI Nucleotide)	Constructed by PJL (using NEBuilder Assembly)	This study
gfPL177	ilvD::gfp-ampR gene fragment (gfp-ampR insertion with 1000 bp homology arms)	Knockout construct of B. apis ilvD; with homology arms (1000 bp); gfp-ampR insertion	CGCTTCAATCATAACCGAAACATGTTCGATTATTTTTGTGCTTTCAAATTGGCTCATGAGAGCGGCAATCAGCTTGATCACTGAACATTATCAATTATAACGCATTTGTTGAATGCTTAAGGATTTTCGGAATGCGTTCTTATGTCGCCAATAGAACGGATTTTCATTCAACCATCGGCGCAATCAATAAGGAGTTCGGCACAGACTTTATGTTGGAAGATATCTATAAAGTTATCCATGAACGGCGCGACGTGCGCGACGAATTTTTACCTCAACCACTCGAAGAGGCTGTTATTAAAAGGCTTCTTGAAGCGGCCCATTCAGCGCCTTCAGTAGGCTTCCAGCAACCATGGAATTTCCTTCTTATCCGCGACAAAAAGCGAAAAAACCAAGTCAAAG…	PEB0150_RS01400 (Searchable in NCBI Nucleotide)	Constructed by PJL (using NEBuilder Assembly)	This study

## Sheet: 4. Oligos
Oligo number	Name	Description	Sequence	Reference
oAZA13	IR-0_H1_F (Insert1_H1F)	F primer for amplifying upstream homology flank for the neutral insertion region (IR-0) in S. alvi	GCATCGTCTCATCGGTCTCACCCTGAATTCAACCTGCCCTATACCGTATGG	This study
oAZA14	IR-0_H1_R (Insert1_H1R)	R primer for amplifying upstream homology flank for the neutral insertion region (IR-0) in S. alvi	ATGCCGTCTCAGGTCTCACGTTCGGCAGTTGTGCTATGTGGTT	This study
oAZA15	IR-0_H2_F (Insert1_H2F)	F primer for amplifying downstream homology flank for the neutral insertion region (IR-0) in S. alvi	GCATCGTCTCATCGGTCTCAGCTGGCTGCACCAGTAACGCTGATT	This study
oAZA16	IR-0_H2_R (Insert1_H2R)	R primer for amplifying downstream homology flank for the neutral insertion region (IR-0) in S. alvi	ATGCCGTCTCAGGTCTCATGTAGAATTCTTAACGGAGTAACCGGTACCC	This study
oAZA19	F_KanR_pSL1	F primer for amplifying kanR cassette from pSL1-E2C	GCATCGTCTCATCGGTCTCAATCCctctgatgttacattgcac	This study
oAZA20	R_KanR_pSL1	R primer for amplifying kanR cassette from pSL1-E2C	ATGCCGTCTCAGGTCTCACAGCcgcgtgttacaaccaatt	This study
oAZA21	F_GFP_CP25	F primer for amplifying gfp cassette with CP25 promoter from pBTK503	GCATCGTCTCATCGGTCTCAAACGTGGCAATTCGTCGCAATACAA	This study
oAZA22	R_GFP_CP25	R primer for amplifying gfp cassette with CP25 promoter from pBTK503	ATGCCGTCTCAGGTCTCAGGATTTGCGGATTAACGATTACGGAT	This study
oAZA25	F_SpecR_BTK520	F primer for amplifying specR cassette from pBTK520	GCATCGTCTCATCGGTCTCAAACGttatttgccgactaccttgg	This study
oAZA26	R_SpecR_BTK520	R primer for amplifying specR cassette from pBTK520	ATGCCGTCTCAGGTCTCACAGCgattttggtcatgaccagcc	This study
oAZA38	PIR3_H1_F	F primer for amplifying upstream homology flank for the neutral insertion region (IR-3) in S. alvi	GCATCGTCTCATCGGTCTCACCCTgaattgcgggaggataactg	This study
oAZA39	PIR3_H1_R	R primer for amplifying upstream homology flank for the neutral insertion region (IR-3) in S. alvi	ATGCCGTCTCAGGTCTCACGTTgcacatctctatgactgtc	This study
oAZA40	PIR3_H2_F	F primer for amplifying downstream homology flank for the neutral insertion region (IR-3) in S. alvi	GCATCGTCTCATCGGTCTCAGCTGcctttatactaattaaatccgg	This study
oAZA41	PIR3_H2_R	R primer for amplifying downstream homology flank for the neutral insertion region (IR-3) in S. alvi	ATGCCGTCTCAGGTCTCATGTAgcaaacaatcagtttagtg	This study
oAZA59	F_clpA KO_H1	F primer for amplifying upstream homology flank for knocking out clpA gene in S. alvi	GCATCGTCTCATCGGTCTCACCCTGAATTCctgaatattagccgcttgt	This study
oAZA60	R_clpA KO_H1	R primer for amplifying upstream homology flank for knocking out clpA gene in S. alvi	ATGCCGTCTCAGGTCTCACGTTgctgtgccgaaatcatatc	This study
oAZA61	F_clpA KO_H2	F primer for amplifying downstream homology flank for knocking out clpA gene in S. alvi	GCATCGTCTCATCGGTCTCAGCTGgcagtcagatgaagtagtac	This study
oAZA62	R_clpA KO_H2	R primer for amplifying downstream homology flank for knocking out clpA gene in S. alvi	ATGCCGTCTCAGGTCTCATGTAGAATTCtggatactgtctggttatctaat	This study
oAZA63	F_KanR_BTK402_LM	F primer for amplifying kanR cassette from pBTK402	GCATCGTCTCATCGGTCTCAAACGgtgttacaaccaattaaccaat	This study
oAZA64	R_KanR_BTK402_LM	R primer for amplifying kanR cassette from pBTK402	ATGCCGTCTCAGGTCTCACATActgatccttcaactcagc	This study
oAZA65	F_E2C_LM	F primer for amplifying e2-crimson cassette with CP25 promoter	GCATCGTCTCATCGGTCTCATATGtgaactggccgataattg	This study
oAZA66	R_E2C_LM	R primer for amplifying e2-crimson cassette with CP25 promoter	ATGCCGTCTCAGGTCTCACAGCgacgcagctgacaaat	This study
oLN14	PIR1H1-F	F primer for amplifying upstream homology flank for neutral insertion region in S. communis	GCATCGTCTCATCGGTCTCACCCTgccaccggcaagataaatgg	This study
oLN15	PIR1H1-R	R primer for amplifying upstream homology flank for neutral insertion region in S. communis	ATGCCGTCTCAGGTCTCACGTTgtgccagtggctatttgttc	This study
oLN16	PIR1H2-F	F primer for amplifying downstream homology flank for neutral insertion region in S. communis	GCATCGTCTCATCGGTCTCAGCTGtctggtctgatgacggtttg	This study
oLN17	PIR1H2-R	R primer for amplifying downstream homology flank for neutral insertion region in S. communis	ATGCCGTCTCAGGTCTCATGTAccattcccttcttggccaaa	This study
oLN30	T4Spec-F	F primer for amplifying specR cassette from pBTK520	GCATCGTCTCATCGGTCTCAATCCttatttgccgactaccttgg	This study
oLN31	T4Spec-R	R primer for amplifying specR cassette from pBTK520	ATGCCGTCTCAGGTCTCACAGCgattttggtcatgaccagcc	This study
oPL400	Screening F primer to screen deletion (colony PCR) from wkB2 + gfPL89; gfPL90 (staA deletion)	S. alvi sequencing F primer for kanR-mediated staA gene deletion	CTGCAGCAACTACTTTGTATA	This study
oPL402	Screening F primer to screen deletion (colony PCR) from wkB2 + gfPL90 (staA deletion)	S. alvi sequencing R primer for kanR-mediated staA gene deletion	GTATACTGCCTGAAGTACTG	This study
oPL403	Amplification F Primer for gfPL88; gfPL90 (staA deletion)	F Primer for amplifying kanR-mediated S. alvi staA deletion gene fragment	CATATGCTATATGGAATGAAAC	This study
oPL405	Amplification R Primer for gfPL88 (staA deletion)	R Primer for amplifying kanR-mediated S. alvi staA deletion gene fragment	ACTAGTTTGTACTGTTCCAT	This study
oPL407	Amplification R Primer for gfPL90 (staA deletion)	R Primer for amplifying kanR-mediated S. alvi staA deletion gene fragment	ACTAGTTTTACATTATCCAGAG	This study
oPL418	Amplification F Primer for gfPL136 (pilF deletion)	F Primer for amplifying kanR-mediated S. alvi pilF deletion gene fragment	TGTCTGTTGAGCGATGATAT	This study
oPL419	Amplification R Primer for gfPL136 (pilF deletion)	R Primer for amplifying kanR-mediated S. alvi pilF deletion gene fragment	CTGAGTAGCTTCTTCATAGC	This study
oPL420	Screening F primer to screen deletion (colony PCR) from wkB2 + gfPL136 (pilF deletion)	F Primer for screening kanR-mediated S. alvi pilF deletion gene fragment	GCATTTACCAGAATGTAAAC	This study
oPL421	Screening R primer to screen deletion (colony PCR) from wkB2 + gfPL136 (pilF deletion)	R Primer for screening kanR-mediated S. alvi pilF deletion gene fragment	TCACAGTATTGACTTAATTGTATA	This study
oPL422	Amplification F Primer for gfPL137 (pilG deletion)	F Primer for amplifying kanR-mediated S. alvi pilG deletion gene fragment	GGACGTATTCAGGTTCAGTTCCG	This study
oPL423	Amplification R Primer for gfPL137 (pilG deletion)	R Primer for amplifying kanR-mediated S. alvi pilG deletion gene fragment	CCAGACCACCAGGAGCAG	This study
oPL424	Screening F primer to screen deletion (colony PCR) from wkB2 + gfPL137 (pilG deletion)	F Primer for screening kanR-mediated S. alvi pilG deletion gene fragment	AACTGATTGTTCGCCTATAC	This study
oPL425	Screening R primer to screen deletion (colony PCR) from wkB2 + gfPL137 (pilG deletion)	R Primer for screening kanR-mediated S. alvi pilG deletion gene fragment	GAGTATCAGTTAACATCAGGTATT	This study
oPL438	Amplification and screening F Primer for gfPL141 (recA kanR-mediated deletion) and gfPL151 (recA specR-mediated deletion)	F Primer for amplifying and screening for: kanR-mediated S. alvi recA deletion gene fragment; specR-mediated S. alvi recA deletion gene fragment	AAAGTCTGACGCTGTGAT	This study
oPL439	Amplification and screening R Primer for gfPL141 (recA kanR-mediated deletion) and gfPL151 (recA specR-mediated deletion)	R Primer for amplifying and screening for: kanR-mediated S. alvi recA deletion gene fragment; specR-mediated S. alvi recA deletion gene fragment	TAATTTTTATATTGTTCTTCGCCAGT	This study
oPL442	Amplification F Primer for gfPL142 (recJ deletion)	F Primer for amplifying kanR-mediated S. alvi recJ deletion gene fragment	CTGGGAATATTGTGTATTCATGTC	This study
oPL443	Amplification R Primer for gfPL142 (recJ deletion)	R Primer for amplifying kanR-mediated S. alvi recJ deletion gene fragment	ACGGAAATCAATCGGCTT	This study
oPL444	Screening F primer to screen deletion (colony PCR) from wkB2 + gfPL142 (recJ deletion)	F Primer for screening kanR-mediated S. alvi recJ deletion gene fragment	CAACCTTTTACCGGATTGAA	This study
oPL445	Screening R primer to screen deletion (colony PCR) from wkB2 + gfPL142 (recJ deletion)	R Primer for screening kanR-mediated S. alvi recJ deletion gene fragment	TGAATTTGTGTATTTAAACAGCCT	This study
oPL458	Amplification F Primer for gfPL146 (ampD deletion)	F Primer for amplifying kanR-mediated S. alvi ampD deletion gene fragment	ATATCGATAAAACTTTCAGGCTG	This study
oPL459	Amplification R Primer for gfPL146 (ampD deletion)	R Primer for amplifying kanR-mediated S. alvi ampD deletion gene fragment	CCCTGTTTCTCAACCG	This study
oPL460	Screening F primer to screen deletion (colony PCR) from wkB2 + gfPL146 (ampD deletion)	F Primer for screening kanR-mediated S. alvi ampD deletion gene fragment	GGTAAACACTTTTATTACAAGG	This study
oPL461	Screening R primer to screen deletion (colony PCR) from wkB2 + gfPL146 (ampD deletion)	R Primer for screening kanR-mediated S. alvi ampD deletion gene fragment	GCAACTTAATTAACAGTTGAAT	This study
oPL462	Amplification F Primer for gfPL147 (amsE deletion)	F Primer for amplifying kanR-mediated S. alvi amsE deletion gene fragment	AAAACCAGTCATCCGAAAATAGAA	This study
oPL463	Amplification R Primer for gfPL147 (amsE deletion)	R Primer for amplifying kanR-mediated S. alvi amsE deletion gene fragment	CAGGCTCATGTCACCTTT	This study
oPL464	Screening F primer to screen deletion (colony PCR) from wkB2 + gfPL147 (amsE deletion)	F Primer for screening kanR-mediated S. alvi amsE deletion gene fragment	TAGCATAGGCATCCATCACTG	This study
oPL465	Screening R primer to screen deletion (colony PCR) from wkB2 + gfPL147 (amsE deletion)	R Primer for screening kanR-mediated S. alvi amsE deletion gene fragment	AGTAGCATTACCAGCAGGG	This study
oPL552	Amplification and screeening F Primer for gfPL152 (asr deletion)	F Primer for amplifying and screening for kanR-mediated S. alvi asr deletion gene fragment	TCCATGGTATTAAGCCTGAT	This study
oPL553	Amplification and screeening R Primer for gfPL152 (asr deletion)	R Primer for amplifying and screening fo kanR-mediated S. alvi asr deletion gene fragment	ATCTTCCTGTGTATCTCTGC	This study
oPL598	ilvD 5' HA F primer	NEBuilder primer for building gfPL172 (for construction of B. apis ilvD::ampR)	CGCTTCAATCATAACCGAAAC	This study
oPL599	ilvD 5' HA (+ ampR overhang) R primer	NEBuilder primer for building gfPL172 (for construction of B. apis ilvD::ampR)	gtgccacctgATAGGGAGGCATTTCGAATTTC	This study
oPL600	ampR (+ ilvD 5' HA overhang) F primer	NEBuilder primer for building gfPL172 (for construction of B. apis ilvD::ampR)	gcctccctatCAGGTGGCACTTTTCGGG	This study
oPL601	ampR (+ ilvD 3' HA overhang) R primer	NEBuilder primer for building gfPL172 (for construction of B. apis ilvD::ampR)	cgaacagcacGATTATCAAAAAGGATCTTCACCTAGATC	This study
oPL602	ilvD 3' HA (+ ampR overhang) F primer	NEBuilder primer for building gfPL172 (for construction of B. apis ilvD::ampR)	tttgataatcGTGCTGTTCGTCAAATCTG	This study
oPL603	ilvD 3' HA R primer for NEBuilder	NEBuilder primer for building gfPL172 (for construction of B. apis ilvD::ampR) (but not compatible with oPL598)	ATTCGTTAAGCATGGTTG	This study
oPL604	ilvD 3' HA R primer for PCR of whole gfPL	Primer for amplfying gfpPL172 (for construction of B. apis ilvD::ampR) (compatible with oPL598)	ATTCGTTAAGCATGGTTGGC	This study
oPL618	ilvD 5' HA (+ kanR overhang) R primer	NEBuilder primer for building gfPL175 (for construction of B. apis ilvD::kanR)	gaaggatcagATAGGGAGGCATTTCGAATTTC	This study
oPL619	kanR (+ ilvD 5' HA overhang) F primer	NEBuilder primer for building gfPL175 (for construction of B. apis ilvD::kanR)	gcctccctatCTGATCCTTCAACTCAGC	This study
oPL620	kanR (+ ilvD 3' HA overhang) R primer	NEBuilder primer for building gfPL175 (for construction of B. apis ilvD::kanR)	cgaacagcacGTGTTACAACCAATTAACC	This study
oPL621	ilvD 3' HA (+ kanR overhang) F primer	NEBuilder primer for building gfPL175 (for construction of B. apis ilvD::kanR)	gttgtaacacGTGCTGTTCGTCAAATCTG	This study
oPL622	ilvD 5' HA (+ specR overhang) R primer	NEBuilder primer for building gfPL176 (for construction of B. apis ilvD::specR)	tcctggctggATAGGGAGGCATTTCGAATTTC	This study
oPL623	specR (+ ilvD 5' HA overhang) F primer	NEBuilder primer for building gfPL176 (for construction of B. apis ilvD::specR)	gcctccctatCCAGCCAGGACAGAAATG	This study
oPL624	specR (+ ilvD 3' HA overhang) R primer	NEBuilder primer for building gfPL176 (for construction of B. apis ilvD::specR)	cgaacagcacTTATTTGCCGACTACCTTG	This study
oPL625	ilvD 3' HA (+ specR overhang) F primer	NEBuilder primer for building gfPL176 (for construction of B. apis ilvD::specR)	cggcaaataaGTGCTGTTCGTCAAATCTG	This study
oPL626	ilvD 5' HA (+ gfp overhang) R primer	NEBuilder primer for building gfPL177 (for construction of B. apis ilvD::gfp-ampR)	tgataacgttATAGGGAGGCATTTCGAATTTC	This study
oPL627	gfp (+ ilvD 5' HA overhang) F primer	NEBuilder primer for building gfPL177 (for construction of B. apis ilvD::gfp-ampR)	gcctccctatAACGTTATCAAAAAGAGTATTG	This study
oPL628	gfp (+ ampR overhang) R primer	NEBuilder primer for building gfPL177 (for construction of B. apis ilvD::gfp-ampR)	gtgccacctgACGTTATTTGCGGATTAAC	This study
oPL629	ampR (+ gfp overhang) F primer	NEBuilder primer for building gfPL177 (for construction of B. apis ilvD::gfp-ampR)	caaataacgtCAGGTGGCACTTTTCGGG	This study
oPL630	ampR (+ ilvD 3' HA overhang) R primer	NEBuilder primer for building gfPL177 (for construction of B. apis ilvD::gfp-ampR)	cgaacagcacGATTATCAAAAAGGATCTTCACCTAGATC	This study
oPL631	ilvD 3' HA (+ ampR overhang) F primer	NEBuilder primer for building gfPL177 (for construction of B. apis ilvD::gfp-ampR)	tttgataatcGTGCTGTTCGTCAAATCTG	This study
